# Supplementary material for: Dicer1 Promotes Colon Cancer Cell Invasion and Migration Through Modulation of tRF-20-MEJB5Y13 Expression Under Hypoxia
Source: Front Genet. 2021 Mar 8;12:638244. doi: 10.3389/fgene.2021.638244 (PMC7982525; doi:10.3389/fgene.2021.638244)
Supplement: Supplementary file 1 [file Data_Sheet_1.CSV]

PathwayID	Description	GeneRatio	BgRatio	pvalue	padj	geneID	Count
path:hsa01100	Metabolic pathways	0.22257721	0.173648247	1.96E-05	0.000157788	(NM_000031|hsa:210|ALAD),(NM_000046|hsa:411|ARSB),(NM_000097|hsa:1371|CPOX),(NM_000127|hsa:2131|EXT1),(NM_000137|hsa:2184|DKFZP686F13224),(NM_000137|hsa:2184|FAH),(NM_000140|hsa:2235|FECH),(NM_000140|hsa:2235|DKFZP686P18130),(NM_000143|hsa:2271|FH),(NM_000158|hsa:2632|GBE1),(NM_000159|hsa:2639|GCDH),(NM_000188|hsa:3098|HK1),(NM_000188|hsa:3098|HK),(NM_000188|hsa:3098|HK1-TB),(NM_000189|hsa:3099|H…	209
path:hsa04115	p53 signaling pathway	0.017039404	0.01010101	0.022392483	0.064539737	(NM_000043|hsa:355|CD95),(NM_000043|hsa:355|FAS),(NM_000389|hsa:1026|CDKN1A),(NM_001220778|hsa:1026|CDKN1A),(NM_001760|hsa:896|CCND3),(NM_001924|hsa:1647|GADD45A),(NM_004354|hsa:901|CCNG2),(NM_004701|hsa:9133|CCNB2),(NM_004879|hsa:9538|EI24),(NM_005427|hsa:7161|TP73),(NM_007194|hsa:11200|CHEK2),(NM_014454|hsa:27244|SESN1),(NM_015436|hsa:25898|RCHY1),(NM_016426|hsa:51512|GTSE1),(NM_031459|hsa:8366…	16
path:hsa04210	Apoptosis	0.019169329	0.012774807	0.047788387	0.108414057	(NM_000043|hsa:355|CD95),(NM_000043|hsa:355|FAS),(NM_000633|hsa:596|BCL2),(NM_001146068|hsa:824|CAPN2),(NM_001164758|hsa:5575|PRKAR1B),(NM_001164760|hsa:5575|PRKAR1B),(NM_001165|hsa:330|BIRC3),(NM_001166|hsa:329|BIRC2),(NM_001167929|hsa:3556|IL1RAP),(NM_001226|hsa:839|CASP6),(NM_001570|hsa:3656|IRAK2),(NM_002468|hsa:4615|MYD88),(NM_003840|hsa:8793|TNFRSF10D),(NM_004402|hsa:1677|DFFB),(NM_004435|h…	18
path:hsa04932	Non-alcoholic fatty liver disease (NAFLD)	0.030883919	0.022430184	0.042846416	0.101699439	(NM_000043|hsa:355|FAS),(NM_000043|hsa:355|CD95),(NM_000584|hsa:3576|IL8),(NM_001003684|hsa:29796|UQCR10),(NM_001005291|hsa:6720|SREBF1),(NM_001199983|hsa:4719|NDUFS1),(NM_002228|hsa:3725|JUN),(NM_002488|hsa:4695|NDUFA2),(NM_002493|hsa:4712|NDUFB6),(NM_003002|hsa:6392|SDHD),(NM_003749|hsa:8660|IRS-2),(NM_003749|hsa:8660|IRS2),(NM_004146|hsa:4713|NDUFB7),(NM_004546|hsa:4708|WUGSC:H_DJ0726N20.GS.B)…	29
path:hsa03440	Homologous recombination	0.012779553	0.004159239	0.000178149	0.001105918	(NM_000059|hsa:675|BRCA2),(NM_002485|hsa:4683|NBN),(NM_002691|hsa:5424|POLD1),(NM_002875|hsa:5888|RAD51),(NM_002945|hsa:6117|RPA1),(NM_002946|hsa:6118|RPA2),(NM_002947|hsa:6119|RPA3),(NM_003143|hsa:6742|SSBP1),(NM_005431|hsa:7516|XRCC2),(NM_006591|hsa:10714|POLD3),(NM_058216|hsa:5889|RAD51C),(NM_152463|hsa:146956|EME1)	12
path:hsa03460	Fanconi anemia pathway	0.020234292	0.007872846	5.06E-05	0.000371247	(NM_000059|hsa:675|BRCA2),(NM_000136|hsa:2176|FANCC),(NM_001018115|hsa:2177|FANCD2),(NM_001114636|hsa:55120|FANCL),(NM_002875|hsa:5888|RAD51),(NM_002945|hsa:6117|RPA1),(NM_002946|hsa:6118|RPA2),(NM_002947|hsa:6119|RPA3),(NM_004629|hsa:2189|FANCG),(NM_014967|hsa:22909|FAN1),(NM_016111|hsa:9894|TELO2),(NM_022725|hsa:2188|FANCF),(NM_024945|hsa:80010|RMI1),(NM_032444|hsa:84464|SLX4),(NM_058216|hsa:58…	19
path:hsa04930	Type II diabetes mellitus	0.012779553	0.007130125	0.028794675	0.080130373	(NM_000188|hsa:3098|HK),(NM_000188|hsa:3098|HK1),(NM_000188|hsa:3098|HK1-TB),(NM_000189|hsa:3099|HK2),(NM_000209|hsa:3651|PDX1),(NM_001033582|hsa:5590|PRKCZ),(NM_001206799|hsa:5315|PKM2),(NM_001206799|hsa:5315|PKM),(NM_003745|hsa:8651|SOCS1),(NM_003749|hsa:8660|IRS2),(NM_003749|hsa:8660|IRS-2),(NM_004958|hsa:2475|FRAP1),(NM_004958|hsa:2475|MTOR),(NM_005026|hsa:5293|PIK3CD),(NM_005544|hsa:3667|IRS…	12
path:hsa05166	HTLV-I infection	0.052183174	0.039067142	0.018627648	0.057818609	(NM_000201|hsa:3383|ICAM1),(NM_000389|hsa:1026|CDKN1A),(NM_000399|hsa:1959|EGR2),(NM_000758|hsa:1437|CSF2),(NM_001024649|hsa:821|CANX),(NM_001211|hsa:701|BUB1B),(NM_001220778|hsa:1026|CDKN1A),(NM_001255|hsa:991|CDC20),(NM_001760|hsa:896|CCND3),(NM_001964|hsa:1958|EGR1),(NM_002228|hsa:3725|JUN),(NM_002358|hsa:4085|MAD2L1),(NM_002449|hsa:4488|MSX2),(NM_002524|hsa:4893|KRAS),(NM_002524|hsa:4893|NRAS…	49
path:hsa03030	DNA replication	0.029818956	0.005347594	7.70E-18	2.15E-16	(NM_000234|hsa:3978|LIG1),(NM_000946|hsa:5557|PRIM1),(NM_000947|hsa:5558|PRIM2),(NM_002388|hsa:4172|HCC5),(NM_002388|hsa:4172|MCM3),(NM_002592|hsa:5111|PCNA),(NM_002689|hsa:23649|POLA2),(NM_002691|hsa:5424|POLD1),(NM_002692|hsa:5427|POLE2),(NM_002915|hsa:5983|RFC3),(NM_002916|hsa:5984|RFC4),(NM_002945|hsa:6117|RPA1),(NM_002946|hsa:6118|RPA2),(NM_002947|hsa:6119|RPA3),(NM_003143|hsa:6742|SSBP1),(N…	28
path:hsa03410	Base excision repair	0.012779553	0.004901961	0.001063876	0.005050391	(NM_000234|hsa:3978|LIG1),(NM_001618|hsa:142|PARP1),(NM_002128|hsa:3146|HMG1),(NM_002128|hsa:3146|HMGB1),(NM_002528|hsa:4913|NTHL1),(NM_002592|hsa:5111|PCNA),(NM_002691|hsa:5424|POLD1),(NM_002692|hsa:5427|POLE2),(NM_004111|hsa:2237|FEN1),(NM_006591|hsa:10714|POLD3),(NM_017443|hsa:54107|POLE3),(NM_018248|hsa:55247|NEIL3),(NM_019896|hsa:56655|POLE4),(NM_182649|hsa:5111|PCNA)	12
path:hsa03420	Nucleotide excision repair	0.020234292	0.006981581	6.79E-06	6.84E-05	(NM_000234|hsa:3978|LIG1),(NM_001244713|hsa:5887|RAD23B),(NM_001244724|hsa:5887|RAD23B),(NM_001515|hsa:2966|GTF2H2C),(NM_001515|hsa:2966|GTF2H2),(NM_001516|hsa:2967|GTF2H3),(NM_002592|hsa:5111|PCNA),(NM_002691|hsa:5424|POLD1),(NM_002692|hsa:5427|POLE2),(NM_002915|hsa:5983|RFC3),(NM_002916|hsa:5984|RFC4),(NM_002945|hsa:6117|RPA1),(NM_002946|hsa:6118|RPA2),(NM_002947|hsa:6119|RPA3),(NM_003589|hsa:8…	19
path:hsa03430	Mismatch repair	0.012779553	0.003416518	1.55E-05	0.000139173	(NM_000234|hsa:3978|LIG1),(NM_002592|hsa:5111|PCNA),(NM_002691|hsa:5424|POLD1),(NM_002915|hsa:5983|RFC3),(NM_002916|hsa:5984|RFC4),(NM_002945|hsa:6117|RPA1),(NM_002946|hsa:6118|RPA2),(NM_002947|hsa:6119|RPA3),(NM_003143|hsa:6742|SSBP1),(NM_006591|hsa:10714|POLD3),(NM_007370|hsa:5985|RFC5),(NM_181471|hsa:5982|RFC2),(NM_181573|hsa:5984|RFC4),(NM_182649|hsa:5111|PCNA)	12
path:hsa00790	Folate biosynthesis	0.006389776	0.00207962	0.008008359	0.032314432	(NM_000320|hsa:5860|QDPR),(NM_000791|hsa:1719|DYR),(NM_000791|hsa:1719|DHFR),(NM_001024070|hsa:2643|GCH1),(NM_003124|hsa:6697|SPR),(NM_003878|hsa:8836|GGH),(NM_176806|hsa:4338|MOCS2)	6
path:hsa00240	Pyrimidine metabolism	0.040468584	0.015597148	7.36E-09	9.90E-08	(NM_000373|hsa:7372|UMPS),(NM_000788|hsa:1633|DCK),(NM_000946|hsa:5557|PRIM1),(NM_000947|hsa:5558|PRIM2),(NM_001033|hsa:6240|RRM1),(NM_001071|hsa:7298|TYMS),(NM_001071|hsa:7298|TS),(NM_001164181|hsa:953|ENTPD1),(NM_001172643|hsa:7084|TK2),(NM_001249|hsa:957|ENTPD5),(NM_001361|hsa:1723|DHODH),(NM_001905|hsa:1503|CTPS1),(NM_001948|hsa:1854|DUT),(NM_002513|hsa:4832|C371H6.2),(NM_002513|hsa:4832|NME3…	38
path:hsa04110	Cell cycle	0.048988285	0.018419489	7.13E-11	1.44E-09	(NM_000389|hsa:1026|CDKN1A),(NM_001081640|hsa:5591|PRKDC),(NM_001134419|hsa:8317|CDC7),(NM_001134420|hsa:8317|CDC7),(NM_001178138|hsa:7029|DKFZP434G222),(NM_001178138|hsa:7029|TFDP2),(NM_001211|hsa:701|BUB1B),(NM_001220778|hsa:1026|CDKN1A),(NM_001237|hsa:890|CCNA2),(NM_001242374|hsa:25847|ANAPC13),(NM_001243120|hsa:6502|SKP2),(NM_001254|hsa:990|CDC6),(NM_001255|hsa:991|CDC20),(NM_001527|hsa:3066|…	46
path:hsa05202	Transcriptional misregulation in cancer	0.036208733	0.026589424	0.034876183	0.093818972	(NM_000389|hsa:1026|CDKN1A),(NM_000584|hsa:3576|IL8),(NM_000758|hsa:1437|CSF2),(NM_001001890|hsa:861|RUNX1),(NM_001003688|hsa:4086|SMAD1),(NM_001005464|hsa:333932|HIST2H3A),(NM_001005464|hsa:126961|HIST2H3A),(NM_001005464|hsa:653604|HIST2H3A),(NM_001122607|hsa:861|RUNX1),(NM_001123375|hsa:333932|HIST2H3A),(NM_001123375|hsa:126961|HIST2H3A),(NM_001123375|hsa:653604|HIST2H3A),(NM_001163147|hsa:2115…	34
path:hsa05203	Viral carcinogenesis	0.064962726	0.030600119	2.56E-09	4.13E-08	(NM_000389|hsa:1026|CDKN1A),(NM_000399|hsa:1959|EGR2),(NM_001024599|hsa:440689|HIST2H2BF),(NM_001135052|hsa:6850|SYK),(NM_001135110|hsa:9093|DNAJA3),(NM_001204145|hsa:9734|HDAC9),(NM_001204147|hsa:9734|HDAC9),(NM_001204148|hsa:9734|HDAC9),(NM_001206799|hsa:5315|PKM2),(NM_001206799|hsa:5315|PKM),(NM_001220778|hsa:1026|CDKN1A),(NM_001237|hsa:890|CCNA2),(NM_001243120|hsa:6502|SKP2),(NM_001255|hsa:99…	61
path:hsa00230	Purine metabolism	0.042598509	0.02540107	0.00052447	0.003023258	(NM_000788|hsa:1633|DCK),(NM_000883|hsa:3614|IMPDH1),(NM_000922|hsa:5140|PDE3B),(NM_000946|hsa:5557|PRIM1),(NM_000947|hsa:5558|PRIM2),(NM_001033|hsa:6240|RRM1),(NM_001037339|hsa:5142|PDE4B),(NM_001037339|hsa:5142|PDE4B5),(NM_001136006|hsa:2618|GART),(NM_001142573|hsa:3614|IMPDH1),(NM_001142575|hsa:3614|IMPDH1),(NM_001164181|hsa:953|ENTPD1),(NM_001206799|hsa:5315|PKM),(NM_001206799|hsa:5315|PKM2),…	40
path:hsa00670	One carbon pool by folate	0.007454739	0.002970885	0.014907721	0.05203031	(NM_000791|hsa:1719|DYR),(NM_000791|hsa:1719|DHFR),(NM_001071|hsa:7298|TS),(NM_001071|hsa:7298|TYMS),(NM_001136006|hsa:2618|GART),(NM_004044|hsa:471|ATIC),(NM_005956|hsa:4522|MTHFD1),(NM_005957|hsa:4524|MTHFR),(NM_006441|hsa:10588|MTHFS)	7
path:hsa00900	Terpenoid backbone biosynthesis	0.007454739	0.00311943	0.019734581	0.058985753	(NM_000859|hsa:3156|HMGCR),(NM_002461|hsa:4597|MVD),(NM_004508|hsa:3422|IDI1),(NM_005857|hsa:10269|ZMPSTE24),(NM_006556|hsa:10654|PMVK),(NM_012405|hsa:23463|ICMT),(NM_014317|hsa:23590|PDSS1)	7
path:hsa00130	Ubiquinone and other terpenoid-quinone biosynthesis	0.006389776	0.001485443	0.000921357	0.004647194	(NM_000903|hsa:1728|NQO1),(NM_001025433|hsa:1728|NQO1),(NM_001025434|hsa:1728|NQO1),(NM_015697|hsa:27235|COQ2),(NM_016138|hsa:10229|COQ7),(NM_017421|hsa:51805|COQ3),(NM_024006|hsa:79001|VKORC1),(NM_032314|hsa:84274|COQ5)	6
path:hsa04914	Progesterone-mediated oocyte maturation	0.024494143	0.012774807	0.001218221	0.005461809	(NM_000922|hsa:5140|PDE3B),(NM_001237|hsa:890|CCNA2),(NM_001242374|hsa:25847|ANAPC13),(NM_001789|hsa:993|CDC25A),(NM_001790|hsa:995|CDC25C),(NM_002358|hsa:4085|MAD2L1),(NM_002755|hsa:5604|MAP2K1),(NM_002969|hsa:6300|MAPK12),(NM_004203|hsa:9088|PKMYT1),(NM_004336|hsa:699|BUB1),(NM_004661|hsa:8697|CDC23),(NM_004701|hsa:9133|CCNB2),(NM_005026|hsa:5293|PIK3CD),(NM_005030|hsa:5347|PLK1),(NM_013366|hsa…	23
path:hsa05034	Alcoholism	0.075612354	0.026737968	7.98E-18	2.15E-16	(NM_001005464|hsa:333932|HIST2H3A),(NM_001005464|hsa:126961|HIST2H3A),(NM_001005464|hsa:653604|HIST2H3A),(NM_001024599|hsa:440689|HIST2H2BF),(NM_001040874|hsa:8337|HIST2H2AA3),(NM_001040874|hsa:723790|HIST2H2AA3),(NM_001123375|hsa:333932|HIST2H3A),(NM_001123375|hsa:126961|HIST2H3A),(NM_001123375|hsa:653604|HIST2H3A),(NM_001204145|hsa:9734|HDAC9),(NM_001204147|hsa:9734|HDAC9),(NM_001204148|hsa:973…	71
path:hsa05322	Systemic lupus erythematosus	0.064962726	0.020499109	2.42E-18	1.96E-16	(NM_001005464|hsa:333932|HIST2H3A),(NM_001005464|hsa:126961|HIST2H3A),(NM_001005464|hsa:653604|HIST2H3A),(NM_001024599|hsa:440689|HIST2H2BF),(NM_001040874|hsa:8337|HIST2H2AA3),(NM_001040874|hsa:723790|HIST2H2AA3),(NM_001123375|hsa:333932|HIST2H3A),(NM_001123375|hsa:126961|HIST2H3A),(NM_001123375|hsa:653604|HIST2H3A),(NM_001735|hsa:727|C5),(NM_002105|hsa:3014|H2AFX),(NM_002106|hsa:3015|H2AFZ),(NM_…	61
path:hsa03013	RNA transport	0.052183174	0.02436126	7.19E-08	8.30E-07	(NM_001008564|hsa:9818|NUPL1),(NM_001042540|hsa:22916|NCBP2),(NM_001104546|hsa:10556|RPP30),(NM_001166588|hsa:8891|EIF2B3),(NM_001173466|hsa:8086|AAAS),(NM_001242617|hsa:55916|NXT2),(NM_001412|hsa:1964|EIF1AX),(NM_001412|hsa:101060318|EIF1AX),(NM_001414|hsa:1967|EIF2B1),(NM_001415|hsa:1968|EIF2S3),(NM_001968|hsa:1977|EIF4E),(NM_001969|hsa:1983|EIF5),(NM_002486|hsa:4686|NCBP1),(NM_002883|hsa:5905|…	49
path:hsa03040	Spliceosome	0.029818956	0.019459299	0.012445518	0.045653417	(NM_001011724|hsa:144983|HNRNPA1L2),(NM_001025203|hsa:7307|DKFZP313J1712),(NM_001025203|hsa:7307|U2AF1),(NM_001031684|hsa:6432|SRSF7),(NM_001042540|hsa:22916|NCBP2),(NM_001164803|hsa:27316|RBMX),(NM_001195427|hsa:6427|SRSF2),(NM_001195427|hsa:6427|SFRS2),(NM_001195446|hsa:6432|SRSF7),(NM_002486|hsa:4686|NCBP1),(NM_003090|hsa:6627|SNRPA1),(NM_003093|hsa:6631|SNRPC),(NM_004593|hsa:6434|TRA2B),(NM_0…	28
path:hsa04122	Sulfur relay system	0.004259851	0.001485443	0.039363917	0.096264762	(NM_001012759|hsa:348180|CTU2),(NM_001012762|hsa:348180|CTU2),(NM_021100|hsa:9054|NFS1),(NM_030914|hsa:81605|URM1),(NM_176806|hsa:4338|MOCS2)	4
path:hsa03010	Ribosome	0.037273695	0.020053476	0.000144204	0.000969793	(NM_001024662|hsa:6128|RPL6),(NM_001025071|hsa:6208|RPS14),(NM_001030001|hsa:6235|RPS29),(NM_001142285|hsa:6229|RPS24),(NM_001199344|hsa:6139|RPL17),(NM_001203245|hsa:6204|RPS10),(NM_002949|hsa:6182|MRPL7/L12),(NM_002949|hsa:6182|MRPL12),(NM_006428|hsa:10573|MRPL28),(NM_007208|hsa:11222|MRPL3),(NM_014078|hsa:28998|MRPL13),(NM_014161|hsa:29074|MRPL18),(NM_014175|hsa:29088|MRPL15),(NM_015414|hsa:25…	35
path:hsa00270	Cysteine and methionine metabolism	0.009584665	0.005050505	0.039046475	0.096264762	(NM_001031727|hsa:84245|MRI1),(NM_001130823|hsa:1786|DNMT1),(NM_001242673|hsa:10768|AHCYL1),(NM_001242674|hsa:10768|AHCYL1),(NM_001242675|hsa:10768|AHCYL1),(NM_001242676|hsa:10768|AHCYL1),(NM_001634|hsa:262|AMD1),(NM_003132|hsa:6723|SRM),(NM_005911|hsa:4144|MAT2A),(NM_013283|hsa:27430|MAT2B),(NM_018269|hsa:55256|ADI1),(NM_175848|hsa:1789|DNMT3B),(NM_182796|hsa:27430|MAT2B)	9
path:hsa03008	Ribosome biogenesis in eukaryotes	0.022364217	0.012626263	0.005445061	0.023127683	(NM_001040610|hsa:79631|EFTUD1),(NM_001104546|hsa:10556|RPP30),(NM_001159749|hsa:55781|RIOK2),(NM_001242617|hsa:55916|NXT2),(NM_001363|hsa:1736|DKC1),(NM_002533|hsa:4931|NVL),(NM_005837|hsa:10248|POP7),(NM_006325|hsa:5901|RAN),(NM_006331|hsa:10436|EMG1),(NM_006453|hsa:10607|TBL3),(NM_006627|hsa:10775|POP4),(NM_006638|hsa:10799|RPP40),(NM_015703|hsa:27341|RRP7A),(NM_015918|hsa:51367|POP5),(NM_0159…	21
path:hsa04120	Ubiquitin mediated proteolysis	0.028753994	0.020350564	0.037170714	0.096264762	(NM_001114636|hsa:55120|FANCL),(NM_001145714|hsa:10055|SAE1),(NM_001165|hsa:330|BIRC3),(NM_001166|hsa:329|BIRC2),(NM_001202476|hsa:7324|UBE2E1),(NM_001242374|hsa:25847|ANAPC13),(NM_001243120|hsa:6502|SKP2),(NM_001255|hsa:991|CDC20),(NM_003338|hsa:7321|UBE2D1),(NM_003347|hsa:7332|UBE2L3),(NM_003589|hsa:8451|CUL4A),(NM_003592|hsa:8454|CUL1),(NM_003745|hsa:8651|SOCS1),(NM_004661|hsa:8697|CDC23),(NM_…	27
path:hsa00563	Glycosylphosphatidylinositol(GPI)-anchor biosynthesis	0.008519702	0.003713607	0.016773766	0.054146894	(NM_001166304|hsa:54965|PIGX),(NM_003801|hsa:8733|GPAA1),(NM_005482|hsa:10026|PIGK),(NM_033198|hsa:94005|PIGS),(NM_080476|hsa:128869|PIGU),(NM_145167|hsa:93183|PIGM),(NM_153747|hsa:5279|PIGC),(NM_178517|hsa:284098|PIGW)	8
path:hsa04114	Oocyte meiosis	0.025559105	0.016339869	0.015473362	0.05203031	(NM_001242374|hsa:25847|ANAPC13),(NM_001255|hsa:991|CDC20),(NM_001790|hsa:995|CDC25C),(NM_002358|hsa:4085|MAD2L1),(NM_002755|hsa:5604|MAP2K1),(NM_002969|hsa:6300|MAPK12),(NM_003404|hsa:7529|YWHAB),(NM_003592|hsa:8454|CUL1),(NM_004203|hsa:9088|PKMYT1),(NM_004219|hsa:9232|PTTG1),(NM_004336|hsa:699|BUB1),(NM_004661|hsa:8697|CDC23),(NM_004701|hsa:9133|CCNB2),(NM_005030|hsa:5347|PLK1),(NM_005184|hsa:8…	24
path:hsa03018	RNA degradation	0.019169329	0.010695187	0.00851527	0.032723678	(NM_001731|hsa:694|BTG1),(NM_001975|hsa:2026|ENO2),(NM_002156|hsa:3329|HSPD1),(NM_002582|hsa:5073|PARN),(NM_004779|hsa:9337|CNOT8),(NM_005033|hsa:5393|EXOSC9),(NM_006333|hsa:10438|C1D),(NM_012321|hsa:25804|LSM4),(NM_012322|hsa:23658|LSM5),(NM_014026|hsa:28960|DCPS),(NM_014285|hsa:23404|EXOSC2),(NM_014462|hsa:27257|LSM1),(NM_014463|hsa:27258|LSM3),(NM_016042|hsa:51010|EXOSC3),(NM_016042|hsa:51010|…	18
path:hsa04710	Circadian rhythm	0.008519702	0.004456328	0.048362097	0.108414057	(NM_002616|hsa:5187|PER1),(NM_003592|hsa:8454|CUL1),(NM_003670|hsa:8553|BHLHE40),(NM_003670|hsa:8553|BHLHB2),(NM_004075|hsa:1407|CRY1),(NM_006253|hsa:5564|PRKAB1),(NM_016203|hsa:51422|PRKAG2),(NM_021724|hsa:9572|NR1D1),(NM_024429|hsa:51422|PRKAG2),(NM_134262|hsa:6095|NR1F1),(NM_134262|hsa:6095|RORA)	8
path:hsa03020	RNA polymerase	0.012779553	0.004753417	0.000773753	0.004162881	(NM_002696|hsa:5436|POLR2G),(NM_004805|hsa:5433|POLR2D),(NM_005034|hsa:5440|POLR2K),(NM_006466|hsa:10621|POLR3F),(NM_006468|hsa:10623|POLR3C),(NM_015425|hsa:25885|POLR1A),(NM_016310|hsa:51728|POLR3K),(NM_019014|hsa:84172|POLR1B),(NM_021128|hsa:5441|POLR2L),(NM_021974|hsa:5435|POLR2F),(NM_022490|hsa:64425|POLR1E),(NM_170783|hsa:30834|ZNRD1)	12
